# Supplementary material for: Long-Term Impacts of Forest Ditching on Non-Aquatic Biodiversity: Conservation Perspectives for a Novel Ecosystem
Source: PLoS One. 2013 Apr 30;8(4):e63086. doi: 10.1371/journal.pone.0063086 (PMC3639956; doi:10.1371/journal.pone.0063086)
Supplement: Table S1 — Number of plots occupied by species of vascular understory plants in swamp and drained sites by management type, and significant habitat preferences according to indicator values for herbs and grasses. (XLS) [file pone.0063086.s001.xls]

## Sheet: Sheet1
Table S1. Number of plots occupied by vascular understory plants in swamp and drained sites by management type (OG – old growth, MM - mature managed forest, RT – green-tree retention cut; CC – clearcut), and significant habitat preferences (p<0.05) according to indicator (IV; %) values for herbs and grasses. Habitats (two letters indicate combinations): S – swamp, D – drained; F – forest (incl. O…
Status	Species	No. of occupied stands										Preference	IV
		Swamp					Drained
		OG	MM	RT	CC	Total	OG	MM	RT	CC	Total
		n=5	n=5	n=5	n=5	n=20	n=6	n=6	n=6	n=6	n=24
	Acer platanoides	3	2	2	2	9	4	4	4	3	15
	Achillea millefolium			3	1	4			4	5	9	DC	51.5
	Achillea salicifolia		1			1
	Actaea spicata						4	2			6	DF	50
	Aegopodium podagraria	2	2	3		7	3	1	5	2	11
	Agrostis canina	2	1	3	2	8	3	1	2	2	8
	Agrostis capillaris	1	1		1	3	2	3	3	2	10
	Agrostis stolonifera		1	2	2	5	3	2	2	4	11
	Alchemilla vulgaris								3		3
	Alisma plantago-aquatica	2	1	3	2	8	1			2	3	S	33.1
	Alnus glutinosa	5	5	5	3	18	4	5	5	5	19
	Alnus incana	2	1	1	1	5	3	2		4	9
	Alopecurus aequalis			2		2		1	1		2
	Alopecurus pratensis		1			1			1		1
	Anemone nemorosa	2	2	2	1	7	5	5	3	2	15	DF	48.6
	Anemone ranunculoides						1	1			2
	Angelica sylvestris	3	5	4	3	15	5	6	6	5	22
	Anthoxanthum odoratum			1		1		1		1	2
	Anthriscus sylvestris		1	2	2	5		2	5	3	10	DC	38.1
	Arctium tomentosum								1	1	2
	Artemisia vulgaris			1	2	3			4	4	8	DC	55.8
	Asarum europaeum		1			1		1	1		2
	Athyrium filix-femina	5	5	5	5	20	6	6	6	6	24
R	Barbarea stricta				1	1		1		1	2
	Barbarea vulgaris			1		1
R	Betula humilis				1	1
	Betula pendula	2	1	4	4	11	1	1	6	6	14
	Betula pubescens	4	5	5	4	18	3	5	4	5	17
	Bidens cernua				1	1
	Bidens tripartita						1				1
R	Botrychium multifidum									1	1
	Brachypodium pinnatum						2		1		3
	Calamagrostis arundinacea	2	3	4	3	12	6	5	4	1	16	DF	34.7
	Calamagrostis canescens	5	5	5	5	20	5	5	5	6	21	SC	33.1
	Calamagrostis epigeios		1	3	4	8	1	1	6	6	14	DC	59.3
	Calamagrostis purpurea				1	1				2	2
	Calla palustris	3	4	1	2	10						SF	47.5
R	Callitriche palustris	1			1	2
	Callitriche sp.							1	1		2
	Calluna vulgaris									1	1
	Caltha palustris	4	5	1	4	14	4	1	2	2	9	SF	46.6
	Campanula glomerata									1	1
	Campanula patula			3	2	5		1	3	4	8	DC	39.1
	Campanula persicifolia								1		1
	Cardamine amara	3	3	2	2	10	1				1	SF	37.2
	Cardamine pratensis	2	3	3	3	11	1	2	2		5	S	43.6
	Carduus crispus			1		1		1	2	3	6	DC	30.9
	Carex acuta	1			2	3			1		1
	Carex acutiformis	2	2		2	6	1		1	3	5
	Carex appropinquata	1			1	2			2	3	5	DC	30.2
R	Carex brunnescens						1	2			3
	Carex canescens	1	3	5	3	12	1	2	3	3	9
	Carex cespitosa	3	5	2	2	12	4	4	2	4	14
	Carex diandra	1				1
	Carex digitata	2	1	3		6	4	4	3		11	DF	33.6
R	Carex disperma	2	2	2	2	8	1				1	S	37.4
	Carex disticha		2	1	1	4						S	20
	Carex echinata	2		1	1	4			1	2	3
	Carex elongata	5	5	5	5	20	3	4	5	3	15	SF	40.6
	Carex flava	1	1	5	4	11	1	1	4	4	10	SC	41.8
	Carex globularis						1				1
	Carex hartmanii			1		1
R	Carex heleonastes	1				1
	Carex hirta			1		1			1	1	2
R	Carex irrigua								1	1	2
	Carex lasiocarpa	1	1	1	2	5	1	1	1	1	4
	Carex leporina	2	1	3	1	7		1	4		5
	Carex loliacea	3	2	2	1	8	3	1	1		5
	Carex muricata			1		1
	Carex nigra	1	2	2	3	8	1	2	4	4	11
	Carex pallescens	2	2	1	1	6		2	3		5
	Carex panicea			3	2	5			3	2	5
	Carex pseudocyperus	4	4	5	3	16	2		4	3	9	SC	34.3
R	Carex remota	1	2	1		4		1	1		2
R	Carex rhynchophysa								1		1
	Carex rostrata		1	4	3	8			3	1	4	SC	46.7
	Carex spicata								1		1
	Carex sylvatica						1	1			2
	Carex vaginata	4	2		1	7	2		1	1	4
	Carex vesicaria	3	2	3	4	12	1	1	1		3	SC	35.1
	Centaurea jacea			1		1				1	1
	Cerastium fontanum			1	1	2		2	4	4	10	DC	47.2
	Chenopodium album								1	1	2
R	Chenopodium suecicum									1	1
	Chrysosplenium alternifolium	3	2	2	1	8	3	5	4	3	15
	Cicuta virosa	3	1			4		1	1		2	SF	33.5
R	Cinna latifolia	1				1	1		1		2
	Circaea alpina	4	3	4	2	13	5	3	3	3	14
	Cirsium arvense		1	4	4	9	1		6	6	13	DC	57.5
	Cirsium heterophyllum				1	1	3	1	3	2	9	D	29.6
	Cirsium oleraceum	4	5	5	4	18	6	6	6	6	24
	Cirsium palustre	2	2	5	3	12	1	1	6	4	12	SC	37.1
	Cirsium vulgare		1	3	1	5	1	1	3	2	7
	Clinopodium vulgare								1		1
	Comarum palustre	4	3	2	4	13	1		1	1	3	S	51.1
	Convallaria majalis	2	3	4	3	12	5	5	4	2	16
	Corylus avellana	3	2	1	3	9	3	3	3	3	12
	Crepis paludosa	4	4	3	2	13	5	6	5	2	18
R	Cypripedium calceolus						1				1
	Dactylis glomerata			2		2	2	2	4	3	11	DC	39.7
R	Dactylorhiza fuchsii	1	2	1		4	2	1	1		4
R	Dactylorhiza maculata								1		1
	Daphne mezereum	2	5	1	1	9	5	4		1	10
	Deschampsia cespitosa	4	5	5	5	19	5	6	6	6	23
	Deschampsia flexuosa		1	1	1	3	1	1			2
	Dryopteris carthusiana/D. expansa	5	5	5	5	20	6	6	6	6	24
R	Dryopteris cristata	2	3	4	4	13			1	3	4	SC	44.8
	Dryopteris filix-mas						5	5	3		13	DM	50
	Elymus caninus	2	1	3	2	8	6	4	5	6	21	DC	36.3
A	Epilobium adenocaulon	2	4	5	5	16	2	1	5	3	11	SC	49.7
	Epilobium angustifolium	3	2	5	5	15	6	6	6	6	24	DC	38.8
	Epilobium hirsutum			4	2	6			6		6	SC	38.3
	Epilobium montanum	1		3		4	6	5	5	3	19	DO	56.8
	Epilobium palustre	3	3	4	5	15	1		3	2	6	SC	49.2
	Epilobium parviflorum						1				1
	Epilobium roseum								1		1
R	Epipactis helleborine			1		1	1		1		2
R	Epipogium aphyllum							1			1
	Equisetum arvense						2	2	1	2	7	DF	25.5
	Equisetum fluviatile	4	3	2	3	12			2	1	3	SF	35.2
	Equisetum palustre	2	3	4	3	12	1		2		3	S	48.5
	Equisetum pratense	2	2	2		6	4	2	5	2	13
	Equisetum sylvaticum	4	3	2	4	13	4	4	3	3	14
	Erigeron acer				1	1
	Eriophorum angustifolium									1	1
	Eriophorum latifolium				1	1
	Eriophorum vaginatum	2		1		3
	Erysimum cheiranthoides				1	1			1		1
	Eupatorium cannabinum	2		2	1	5	1		3	3	7
	Fallopia convolvulus									1	1
R	Festuca altissima						1				1
	Festuca gigantea	2	1	1	1	5	5	3	3	3	14	D	45.7
	Festuca ovina						1			1	2
	Festuca rubra			1		1	1		2	3	6	DC	33.4
	Filipendula ulmaria	5	5	5	4	19	6	6	6	4	22	SM	30.8
	Fragaria vesca	2	2	5	3	12	5	6	6	5	22	DM	50.3
	Frangula alnus	4	5	4	5	18	5	6	5	4	20
	Fraxinus excelsior	4	5	1	3	13	3	5	4	3	15
	Galeobdolon luteum	2	3	1	2	8	3	2	3	1	9
	Galeopsis bifida/ G.tetrahit		1	5	4	10	5	5	6	6	22	DC	48.5
	Galeopsis speciosa		1			1			1		1
	Galium album			2	1	3	2	2	3	2	9
	Galium aparine						1		2	1	4
R	Galium boreale						1	1	1		3
	Galium odoratum	1	2			3	1	3	1		5
	Galium palustre	5	5	5	5	20	4	5	5	4	18	SF	34.1
	Galium spurium								1		1
R	Galium triflorum						1	1	1	1	4
	Galium uliginosum			4	2	6	2	1	5	3	11	DC	36.3
	Galium verum								1		1
	Geranium palustre		1	1	1	3			1	2	3
	Geranium robertianum						2	2		1	5	DF	32
	Geum rivale	4	5	4	4	17	6	6	6	6	24
	Geum urbanum						2	1			3	DF	25
	Glechoma hederacea							1	1		2
	Glyceria fluitans	2	3	2	1	8		1	2		3	S	32.9
R	Glyceria lithuanica			1		1		1	1		2
	Glyceria notata						1				1
	Gnaphalium sylvaticum			1		1			1	1	2
R	Goodyera repens						1				1
	Gymnocarpium dryopteris	5	4	3	3	15	6	6	6	5	23	DM	34.6
	Hepatica nobilis	2	2	2		6	3	3	3	1	10
	Hieracium sp.						1		1	2	4
	Hieracium umbellatum								1	1	2
	Hierochloe odorata				1	1
	Humulus lupulus	1	1	1		3				1	1
R	Huperzia selago	3	1			4	5	1	1		7
	Hypericum maculatum			2		2		1	4	1	6	DC	26.6
	Hypericum perforatum				1	1				1	1
	Impatiens noli-tangere	3	2	4	2	11	3	4	4	4	15
A	Impatiens parviflora			1		1		1	1	1	3
	Iris pseudacorus	3	2	2	2	9	2	1	2	1	6
R	Iris sibirica									1	1
	Juncus alpinoarticulatus			1		1			1		1
	Juncus articulatus			1		1			1	2	3
	Juncus bufonius								1		1
	Juncus conglomeratus			2	1	3			2	2	4
	Juncus effusus	2	3	5	4	14	2	1	6	4	13
	Juncus filiformis							1		1	2
	Knautia arvensis									1	1
	Lathyrus pratensis			2	2	4			2	2	4
	Lathyrus vernus	1	3	1	1	6	3	2	4	1	10
	Lemna minor	2			1	3	1				1
	Leucanthemum vulgare			1		1			2		2
R	Linnaea borealis						1			1	2
R	Listera ovata			2		2		1			1
	Lonicera xylosteum	3	2		1	6	4	5	4	3	16
	Luzula multiflora			3	2	5		1	3	4	8	DC	35.4
	Luzula pallidula	1		2	1	4						S	20
	Luzula pilosa	3	3	4	3	13	6	5	6	3	20
	Lychnis flos-cuculi		3	5	4	12	2	2	6	2	12
	Lycopodium annotinum	3	2	1	2	8	4	4	2	1	11
	Lycopus europaeus	4	3	4	3	14	2	2	2	4	10	S	48.6
	Lysimachia nummularia							1		1	2
	Lysimachia thyrsiflora	4	5	3	5	17	4	3	3	4	14	SF	34.8
	Lysimachia vulgaris	3	5	4	4	16	5	4	2	2	13
	Lythrum salicaria	3	2	3	3	11	1		2		3	S	42.4
	Maianthemum bifolium	5	5	5	4	19	6	5	6	5	22
R	Malaxis monophyllos		1			1
	Matricaria perforata								1		1
	Matteuccia struthiopteris	1	1	1		3
	Melampyrum nemorosum			3	1	4		1	2	3	6
	Melampyrum pratense		1	1		2		1	1		2
	Melampyrum sylvaticum		1	1	1	3	2	4	1	1	8
	Melica nutans	1	2	3	1	7	4	4	3	4	15	D	50.1
	Mentha ×verticillata			1	1	2	1	1	2	1	5
	Mentha aquatica	1				1
	Mentha arvensis			3	1	4	1		3		4
	Menyanthes trifoliata	3	3			6				1	1	SF	54.3
	Mercurialis perennis	3	3	3	3	12	4	4	3	2	13
	Milium effusum	2	2	2	1	7	6	6	3	3	18	DM	43
	Moehringia trinervia			1	1	2	5	5	6	5	21	DC	48
	Molinia caerulea	1				1	1	1	2	2	6
	Mycelis muralis		1	1		2	6	6	5	1	18	DM	49
	Myosotis arvensis								1		1
	Myosotis scorpioides	3	5	5	3	16	2	4	3	2	11	S	52.4
	Myosoton aquaticum						1	1	2	3	7	DC	30.1
R	Neottia nidus-avis						1	2	1		4
	Oenanthe aquatica		1		1	2
	Orthilia secunda	2	2	2		6	2	3	1	1	7
	Oxalis acetosella	4	4	5	3	16	6	6	6	5	23	DF	36.5
	Padus avium	4	3	4	2	13	5	4	4	4	17
	Paris quadrifolia	4	5	5	4	18	6	6	5	5	22	DF	34.3
	Peucedanum palustre	3	2	1	2	8	1		1	1	3	S	33.3
	Phalaris arundinacea	1	1	1	2	5	2	1	3	1	7
	Phegopteris connectilis	2	3	1	1	7	3	4	2	2	11
	Phleum pratense							1	1	1	3
	Phragmites australis	4	3	3	4	14	3		4	2	9	S	45
	Picea abies	5	5	5	4	19	6	6	5	6	23
	Pimpinella major								1		1
	Pinus sylvestris	1		4	3	8			5	5	10
R	Platanthera bifolia		1	1		2		1	1	2	4
R	Platanthera chlorantha							1			1
	Poa angustifolia	1		1	1	3	1		3	2	6
	Poa nemoralis							1	4	1	6	DC	31.9
	Poa palustris	3	3	5	5	16	5	4	6	6	21	DC	40.2
	Poa pratensis	1		2	3	6	1		4	4	9	DC	34.8
R	Poa remota	1	2	1		4		4	3	1	8
	Poa trivialis			2		2	3	2	5	5	15	DC	52.1
	Polygonatum multiflorum		1			1	1			1	2
	Polygonum hydropiper			2	1	3		1			1	SC	25.3
	Populus tremula	1	2	3	3	9	3	3	5	5	16
	Potentilla anserina			1		1	1				1
	Potentilla erecta	1	1	3	1	6	3	1	4	4	12	DC	36.6
	Potentilla norvegica				2	2				2	2
	Prunella vulgaris			2		2	1	2	2		5
	Pteridium aquilinum							2		1	3
	Pulmonaria obscura		1			1	1	2	1	1	5
	Pyrola minor	1	1			2		1	1		2
	Pyrola rotundifolia	1		2		3	1	2	1		4
	Quercus robur	3	1	1		5	1	3	1	1	6
	Ranunculus acris				1	1			2	1	3
	Ranunculus auricomus							1	1	3	5	DC	26.7
	Ranunculus cassubicus	1	3	1	1	6	3	4	4	2	13
	Ranunculus flammula			1		1
	Ranunculus lingua	1	2	1	1	5	1				1
	Ranunculus repens	4	5	5	4	18	5	6	6	4	21
	Rhamnus catharcticus	2	1		1	4	3	5	1	2	11
	Rhinanthus serotinus			1		1
	Ribes alpinum	1	2	2	1	6	4	4	5	3	16
	Ribes nigrum	3	3	5	3	14	1	3	4	4	12
	Ribes spicatum		2	2		4		1		3	4
A	Ribes uva-crispa								1		1
	Rorippa palustris				2	2	1				1
	Rosa majalis						1			1	2
	Rubus idaeus	4	5	5	4	18	6	6	6	6	24	DC	29.9
	Rubus saxatilis	5	5	5	3	18	4	6	6	5	21
	Rumex acetosa			1		1				3	3
	Rumex acetosella			1	1	2			2	1	3
	Rumex aquaticus		2	2	1	5			1		1
	Rumex crispus								1		1
	Salix sp.	2		5	5	12	4	4	6	5	19
A	Sambucus racemosa			1	1	2		1		2	3
	Scirpus sylvaticus	4	4	3	3	14	2	1	4	4	11
	Scrophularia nodosa			3	1	4			5	1	6
	Scutellaria galericulata	5	4	4	3	16	3	4	5	4	16
	Senecio paludosus			3	3	6						SC	60
	Senecio sylvaticus			1	1	2			2		2
	Silene alba								2	2	4	DC	33.3
	Silene dioica				1	1		1	1		2
	Solanum dulcamara	5	5	4	4	18	4	3	3	3	13	SF	39.2
A	Solidago canadensis			1		1			1		1
	Solidago virgaurea	4	3	3	4	14	6	5	4	4	19
	Sonchus arvensis		1	2		3		1	3	2	6	DC	29
	Sonchus oleraceus								1	3	4	DC	33.3
	Sorbus aucuparia	5	5	5	4	19	6	6	6	6	24
	Sparganium emersum	1				1
	Sparganium natans			3		3						SC	30
	Stachys palustris	1	1	1	1	4		1		1	2
	Stachys sylvatica		1		1	2	1	2	1	1	5
	Stellaria graminea			3		3			4	1	5	DC	26
	Stellaria holostea		1	1		2		1	2	1	4
R	Stellaria longifolia	1	1	3	3	8	2	3	3	4	12
	Stellaria media			2	2	4	1	1	1		3
	Stellaria nemorum	3	3	3	1	10	4	5	5	4	18
	Stellaria palustris			2	1	3			1	2	3
R	Stellaria uliginosa									1	1
	Succisa pratensis						1	1	1		3
	Taraxacum officinale			2		2	2	1	5	3	11	DC	43.4
	Thalictrum aquilegiifolium	1	1	2	2	6	1		1		2
	Thalictrum flavum		1			1
	Thelypteris palustris	3	3	3	3	12	2	1	2	1	6	S	50.2
	Tilia cordata	3	3	2	3	11		2	1	2	5
	Trientalis europaea	5	5	4	4	18	6	6	4	4	20	DF	35.5
	Trifolium repens								1		1
	Trollius europaeus						1	1	1	1	4
	Tussilago farfara	1	1	3	3	8	4	2	5	3	14
	Typha latifolia		1	5	4	10	1		3	2	6	SC	63
	Ulmus glabra	2	1	1	1	5	3	3	2	1	9
R	Ulmus laevis				1	1
	Urtica dioica	4	4	5	4	17	6	6	6	5	23	DM	37.2
	Vaccinium myrtillus	4	3	5	3	15	6	5	4	4	19
	Vaccinium uliginosum				1	1
	Vaccinium vitis-idaea	4	2	4	3	13	4	4	3	4	15
	Valeriana officinalis			4	2	6	1		3	3	7
	Verbascum nigrum								1		1
	Veronica anagallis-aquatica								1		1
	Veronica beccabunga				1	1			1		1
	Veronica chamaedrys		1	1		2	2	2	5	2	11	DC	35.4
	Veronica longifolia			1	1	2				2	2
	Veronica officinalis			1		1	1	1	3	1	6
	Veronica scutellata		1	2		3				1	1
	Viburnum opulus	4	5	3	3	15	4	4	4	4	16
	Vicia cracca			1		1			2	2	4	DC	30.7
	Vicia sepium		1	2		3		1	1	2	4
	Vicia sylvatica							1	3	1	5	DC	28.2
	Viola epipsila	4	4	4	5	17	6	5	5	5	21
	Viola mirabilis	3	2	1	2	8	4	2	5	1	12
	Viola palustris	1		1		2	1	3	1		5
	Viola riviniana				1	1	2	4	2	2	10	DF	30.5
R	Viola uliginosa	1	2		1	4				2	2
	Total no. of species	153	165	211	186	260	185	187	245	216	303	94
	No. of SPEC	11	10	10	8	19	14	15	16	13	31	2
	No. of alien species	1	1	4	2	4	1	3	4	3	5	1
