# Supplementary material for: Long-Term Impacts of Forest Ditching on Non-Aquatic Biodiversity: Conservation Perspectives for a Novel Ecosystem
Source: PLoS One. 2013 Apr 30;8(4):e63086. doi: 10.1371/journal.pone.0063086 (PMC3639956; doi:10.1371/journal.pone.0063086)
Supplement: Table S2 — Number of plots occupied by bryophyte species in swamp and drained sites by management type, and their significant habitat preferences according to indicator values. (XLS) [file pone.0063086.s002.xls]

## Sheet: Sheet1
Table S2. Number of plots occupied by bryophyte species in swamp and drained sites by management type (OG – old growth, MM - mature managed forest, RT – green-tree retention cut; CC – clearcut), and significant habitat preferences (p<0.05) according to indicator values (IV; %). Habitats (two letters indicate combinations): S – swamp, D – drained; F – forest (incl. O – old growth, M – mature manag…
Category		Species	No. of occupied stands										Preference	IV
			Swamp					Drained
			OG	MM	RT	CC	Total	OG	MM	RT	CC	Total
			n=5	n=5	n=5	n=5	n=20	n=6	n=6	n=6	n=6	n=24
AB		Amblystegium humile		1	1	2	4			1	1	2
		Amblystegium riparium			1	1	2			1	1	2
		Amblystegium serpens	5	5	5	4	19	6	6	6	6	24	DC	35
		Amblystegium subtile	2	2	1	1	6	1	1	1	2	5
		Amblystegium varium	1	1	1	1	4	1				1
AC	*	Anastrophyllum hellerianum	1			1	2	4	2		1	7	DF	32.7
C		Anomodon longifolius	1	1		1	3
		Atrichum tenellum			1		1	1				1
		Atrichum undulatum	3	2	2	2	9	3	4	3	2	12
		Aulacomnium androgynum	1				1	1	1	1		3
		Aulacomnium palustre		1	3	2	6			1	2	3	SC	33.3
B	*	Barbilophozia attenuata	1				1	1			1	2
	*	Barbilophozia barbata		1			1
	*	Barbilophozia sp.	1			1	2				1	1
ABC	*	Bazzania trilobata						1				1
	*	Blepharostoma trichophyllum	5	3	3	2	13	4	2	1	3	10
		Brachythecium erythrorrhizon		1			1	1				1
		Brachythecium mildeanum	1		2	1	4						S	20
		Brachythecium oedipodium	2	3	5	3	13	5	6	6	6	23	DM	41.9
		Brachythecium populeum	1	1	1	1	4	3	2	2	2	9
		Brachythecium reflexum	2	4	4	3	13	5	6	6	5	22	DM	41.9
		Brachythecium rivulare	1	2	4	1	8	1	2	2	2	7
		Brachythecium rutabulum	5	5	4	4	18	6	6	6	6	24	D	56.1
		Brachythecium salebrosum	5	5	5	4	19	6	6	6	6	24	DC	30.3
		Brachythecium starkei	1		1		2	3	3	3	2	11	D	37
		Brachythecium velutinum	4	3	3	2	12	6	5	5	4	20	DO	36.5
		Bryoerythrophyllum recurviroste		1			1
		Bryum argenteum			1		1			1		1
		Bryum caespiticium			1		1				1	1
		Bryum capillare							1			1
		Bryum elegans			1		1
		Bryum flaccidum	4	2	5	2	13	6	4	5	5	20	D	54.3
		Bryum imbricatum								1	1	2
		Bryum pallescens								1		1
		Bryum pseudotriquetrum	2		1		3			1		1
		Bryum sp.		2		2	4		1	1		2
B		Callicladium haldanianum	4	4	4	4	16	1	5	2	3	11	S	57
		Calliergon cordifolium	3	4	5	2	14	1	2	3	3	9	S	45.7
		Calliergon giganteum			1	2	3						SC	30
		Calliergon stramineum	1		1		2
		Calliergonella cuspidata	5	5	5	4	19	5	2	4	4	15	SM	41.2
	*	Calypogeia integristipula		2			2	1		2	1	4
	*	Calypogeia muelleriana	3			1	4	3	1			4
	*	Calypogeia neesiana	1	1			2
	*	Calypogeia sp.						1				1
B	*	Calypogeia sphagnicola				1	1
C	*	Calypogeia suecica	3	1			4	1	1			2	SF	26.7
		Campylium chrysophyllum						1				1
AB		Campylium halleri			1	1	2	1	4	3	3	11	D	40.2
		Campylium sommerfeltii	3	2	4	3	12	3	3	2	2	10
		Campylium stellatum	3	4	3	3	13	1	1	1	2	5	S	48.8
	*	Cephalozia bicuspidata	5	3	2	2	12	5	3	1	3	12	SF	35.8
	*	Cephalozia connivens	2	1			3	1				1
	*	Cephalozia lunulifolia	3	1			4	3	1			4
	*	Cephalozia pleniceps			1		1
B	*	Cephaloziella divaricata							1			1
	*	Cephaloziella hampeana							1			1
	*	Cephaloziella rubella		1		2	3			1		1
		Ceratodon purpureus	2	1	5	5	13	4	3	6	6	19	DC	40.5
	*	Chiloscyphus pallescens	4	3	1	1	9	1	3		1	5	SF	35
	*	Chiloscyphus polyanthos	2		1		3	4	1			5	DF	36.5
	*	Chiloscyphus sp.						1	1			2
		Cirriphyllum piliferum	2	4	5	2	13	5	5	5	5	20
		Climacium dendroides	5	5	5	4	19	6	6	6	6	24
C	*	Conocephalum conicum	2	1	1	1	5			1		1	S	22.6
		Cynodontium strumiferum	1		1		2			2		2
		Dicranella cerviculata			1		1			1		1
		Dicranella heteromalla	2				2		1			1
		Dicranella schreberiana	1		1		2
		Dicranum bonjeanii			1		1				2	2
C		Dicranum flagellare	1			1	2	1		1	1	3
		Dicranum fuscescens	1				1	2	1			3
		Dicranum majus	4	2	1		7	3	4	1	1	9	DF	31.2
		Dicranum montanum	5	5	5	5	20	6	6	6	6	24
		Dicranum polysetum	5	5	5	4	19	6	6	6	4	22
		Dicranum scoparium	5	5	5	5	20	6	6	6	6	24
		Ditrichum cylindricum	1				1
		Drepanocladus aduncus			1	3	4			1		1	SC	34.3
		Drepanocladus cossonii				1	1
		Eurhynchium angustirete	4	4	4	3	15	6	5	4	3	18
		Eurhynchium hians	2	1		1	4			1	2	3
		Eurhynchium praelongum	2		2	2	6	3	3	3	2	11
		Eurhynchium pulchellum	2		1	2	5	2	6	3	3	14	DM	47.9
ABC		Eurhynchium striatum						1	1	2		4
		Fissidens adianthoides	2	4	3	3	12	5	5	4	3	17
		Fissidens dubius	2				2	2	1			3
		Fissidens osmundoides	4	2		1	7	3	2	1	1	7
		Fontinalis antipyretica			1		1
	*	Fossombronia sp.				1	1
	*	Frullania dilatata	1	2			3	1	1	1	1	4
ABC	*	Frullania tamarisci						1				1
		Funaria hygrometrica			3		3			2		2
ABC	*	Geocalyx graveolens	4	1		1	6	1				1	SO	66.5
A		Hamatocaulis vernicosus						1				1
		Hedwigia ciliata								1		1
C		Herzogiella seligeri	5	5	5	4	19	4	5	3	4	16	SF	37.3
AB		Herzogiella turfacea						1				1
C		Homalia trichomanoides	5	3	1	1	10	3	5	3	3	14
		Homalothecium sericeum								1		1
		Hylocomium splendens	5	5	5	5	20	6	6	6	5	23	DF	32.9
		Hypnum cupressiforme	5	5	5	5	20	6	6	6	6	24	SF	33.6
AB		Hypnum fertile	1				1
		Hypnum lindbergii		1	1		2				1	1
		Hypnum pallescens	3	3	5	3	14	3	5	6	5	19
B		Hypnum pratense		2	1	1	4			1		1
		Isothecium alopecuroides	2	1		1	4						S	20
	*	Jamesoniella autumnalis	5	4	3	4	16	3	4	1	2	10	SF	39
C	*	Jungermannia leiantha	3	2			5	1			1	2	SF	36.8
BC	*	Lejeunea cavifolia		1			1	1				1
	*	Lepidozia reptans	5	5	2	2	14	5	2	1	1	9	SO	44.3
		Leptobryum pyriforme	3	3	2	1	9	1	1	1		3	SF	33.1
		Leucodon sciuroides	1	1			2	1				1
	*	Lophocolea bidentata							1	2		3
	*	Lophocolea heterophylla	5	5	5	4	19	6	6	6	6	24	DM	32.7
	*	Lophocolea minor		1	1		2	1	1		1	3
	*	Lophozia incisa				1	1
B	*	Lophozia longidens	2				2	2				2
	*	Lophozia longiflora	1				1	1				1
	*	Lophozia ventricosa	2			1	3	3	1		1	5
	*	Marchantia polymorpha	3		4	2	9	4	2	4	1	11
	*	Metzgeria furcata		1	1		2
		Mnium hornum	1	1			2
B		Mnium marginatum			1		1
C		Mnium stellare	2				2		1	1		2
AC		Neckera pennata	5	3	1	1	10	4	2	3	1	10	SF	39
C	*	Nowellia curvifolia	4			2	6	4	5			9	DF	46.9
		Orthotrichum affine							1			1
B		Orthotrichum diaphanum						1				1
AB		Orthotrichum lyellii								1		1
		Orthotrichum obtusifolium			1		1		2	2		4
		Orthotrichum speciosum	2	5	3	3	13	6	5	6	3	20
	*	Pellia endiviifolia		1		1	2
	*	Pellia epiphylla							1			1
	*	Pellia neesiana						1				1
	*	Pellia sp.	1	1	2		4		1			1
		Physcomitrium pyriforme								1		1
	*	Plagiochila asplenioides	4	4	2	2	12	5	4	3	3	15
	*	Plagiochila porelloides	3	3		1	7	2	5	2	1	10
		Plagiomnium affine	2	2	1	3	8	6	4	4	4	18	D	52.9
		Plagiomnium cuspidatum	4	5	5	5	19	6	6	6	6	24	D	55.1
		Plagiomnium elatum	3	3	4	4	14	6	5	4	3	18
		Plagiomnium ellipticum	3	3	2	3	11	4	5	6	2	17
C		Plagiomnium medium			1		1	1				1
C		Plagiomnium undulatum	3		1		4	2	3	1	2	8
		Plagiothecium cavifolium	2	3	1	1	7		1	2	2	5
		Plagiothecium curvifolium	3	2		2	7	5	6	2	3	16	DM	42.2
		Plagiothecium denticulatum	3	3	3	5	14	6	6	6	5	23	DO	37.3
		Plagiothecium laetum	5	3	5	4	17	6	6	4	6	22	DF	34.2
A		Plagiothecium latebricola	4	2	2		8	4	1	3	3	11
		Plagiothecium nemorale	1	1		1	3	1				1
		Plagiothecium ruthei	1				1	1	1	1	1	4
		Plagiothecium succulentum	5	4	1	3	13	4	4	1	1	10	SO	40.7
B		Platydictya jungermannioides		1			1
		Platygyrium repens	5	2	4		11	4	2	3	3	12
		Pleurozium schreberi	5	5	5	5	20	6	6	6	5	23
		Pohlia nutans	3	2	5	4	14	4	3	5	5	17
		Pohlia sphagnicola			1		1
		Polytrichum commune	3		1	1	5	2	3	2	2	9
		Polytrichum formosum	3	1	5		9	2	2	3	4	11
		Polytrichum juniperinum	1	3	5	4	13	2	5	6	5	18	DC	38.2
		Polytrichum longisetum	2	2	5	1	10	3	5	4	4	16
		Polytrichum piliferum				1	1
		Polytrichum strictum	1		2	2	5	1		1	1	3
C		Pseudobryum cinclidioides	3	1	1		5	1			2	3
	*	Ptilidium ciliare	1			1	2	1		1		2
	*	Ptilidium pulcherrimum	5	5	5	5	20	6	6	5	6	23
		Ptilium crista-castrensis						6	6	2	2	16	DO	52
		Pylaisia polyantha	5	4	1		10	1	5	3	2	11	SF	52.3
		Racomitrium canescens									1	1
	*	Radula complanata	4	5	1	2	12	6	5	6	2	19
B		Rhizomnium pseudopunctatum	1	2	2		5	1		2	1	4
		Rhizomnium punctatum	5	4	1	2	12	6	5	3	2	16	SF	39.9
		Rhodobryum roseum	1	3	3	2	9	6	6	6	3	21	DM	42.3
		Rhytidiadelphus squarrosus				1	1	1	1		1	3
BC		Rhytidiadelphus subpinnatus							1			1
		Rhytidiadelphus triquetrus	5	5	5	5	20	6	6	6	6	24
	*	Riccardia latifrons	2		1	1	4	3	1	1		5
B	*	Riccardia multifida	1				1			1		1
	*	Riccardia palmata	4	2	1	1	8						SO	67.7
B	*	Riccia fluitans				1	1
		Sanionia uncinata	5	5	5	5	20	6	6	6	6	24	DF	30.8
AB	*	Scapania apiculata	2				2	2	2		1	5
	*	Scapania curta	1				1
	*	Scapania irrigua	1	1			2
AB	*	Scapania mucronata	1				1
		Schistidium apocarpum								2	2	4	DC	33.3
B		Schistostega pennata							1			1
		Sphagnum balticum								1		1
		Sphagnum capillifolium	4	2	3	3	12	1		3	1	5	SO	57.8
		Sphagnum centrale	1	2			3	1				1	SF	23.5
		Sphagnum fallax						1				1
		Sphagnum fimbriatum		1			1
		Sphagnum flexuosum			1		1
		Sphagnum girgensohnii		2			2	1	1	1		3
		Sphagnum magellanicum	2	2	2	2	8	1		2	1	4
B		Sphagnum palustre			1	1	2
		Sphagnum riparium	1				1
		Sphagnum russowii						1				1
		Sphagnum squarrosum	3	2	3	2	10	2	1	2	1	6
		Sphagnum teres						1				1
		Sphagnum warnstorfii		1			1
AB		Zygodon viridissimus	1				1	1			1	2
ABC		Tayloria tenuis				1	1
		Tetraphis pellucida	5	4	5	3	17	5	6	4	3	18
		Thuidium delicatulum	3	3	3	3	12	3	2	3	3	11
		Thuidium philibertii	3	2		2	7	3	3	1	2	9
		Thuidium recognitum	2	1	1		4	2	3	1		6
		Thuidium tamariscinum	1		1	1	3	3	1	1	1	6
C	*	Trichocolea tomentella	2	1			3						SF	30
B		Ulota bruchii	2				2	1	1	1		3
C		Ulota crispa	3	1			4	1	2	1		4
		Warnstorfia exannulata									1	1
	Total no. of species		135	113	114	108	180	133	113	119	106	175	55
	No. of hepatic species		38	29	18	27	50	36	28	18	20	45	14
	Total no. of SPEC		27	18	15	17	38	29	18	18	16	38	11
No. of hepatic SPEC			12	6	1	6	15	11	5	2	4	14	7
