# Supplementary material for: Long-Term Impacts of Forest Ditching on Non-Aquatic Biodiversity: Conservation Perspectives for a Novel Ecosystem
Source: PLoS One. 2013 Apr 30;8(4):e63086. doi: 10.1371/journal.pone.0063086 (PMC3639956; doi:10.1371/journal.pone.0063086)
Supplement: Table S3 — Number of plots occupied by lichens and allied fungi in swamp and drained sites by management type, and their significant habitat preferences according to indicator values. (XLS) [file pone.0063086.s003.xls]

## Sheet: Sheet1
Table S3. Number of plots occupied by lichens and allied fungi in swamp and drained sites by management type (OG – old-growth, MM - mature managed forest, RT – green-tree retention cut; CC – clear-cut), and significant habitat preferences (p<0.05) according to indicator values (IV; %). Habitats (two letters indicate combinations): S – swamp, D – drained; F – forest (incl. O – old-growth, M – matu…
Categorya		Species	No. of occupied stands										Preference	IV
			Swamp					Drained
			OG	MM	RT	CC	Total	OG	MM	RT	CC	Total
			n=5	n=5	n=5	n=5	n=20	n=6	n=6	n=6	n=6	n=24
		Absconditella lignicola	1	1	1		3	3	2		1	6
		Acrocordia cavata	2	1			3		2			2
		Acrocordia gemmata	1				1		1			1
B		Agonimia allobata				1	1
		Amandinea punctata				1	1			1		1
		Anaptychia ciliaris		2	1		3		2	1		3
B	*	Anisomeridium biforme						1				1
	*	Anisomeridium polypori	1	2		1	4	2	1		1	4
B		Arthonia arthonioides						1				1
A		Arthonia byssacea	3				3						SO	60
C2		Arthonia leucopellaea	5	2			7	3	2			5	SO	58.9
		Arthonia radiata	4	3	1	2	10	1				1	SF	48.3
C2		Arthonia spadicea	5	4	3	2	14	5	5	2	2	14	SF	38.2
C2,3		Arthonia vinosa	5	3		1	9	2	1	1		4	SO	50
		Arthopyrenia sp.			1		1
		Arthothelium ruanum	1	4	1	1	7	2	4	4	1	11
		Arthrosporum populorum		1	3	1	5		1	2		3
		Bacidia arceutina	1	2		1	4	2	4	3	1	10
		Bacidia beckhausii		1	1		2
AB		Bacidia biatorina						1				1
C2		Bacidia fraxinea	2	1			3		1			1	SF	26.3
A		Bacidia laurocerasi	3				3	1	1	2		4
C2		Bacidia rubella	2	1			3	1				1	SF	25.7
		Bacidia subincompta	1	2	1	2	6	2	5	1		8	DM	46.3
		Bacidina arnoldiana		2			2	4	3	2	1	10	DF	32
		Bacidina chloroticula	1		2	3	6				1	1	SC	41.5
		Bacidina phacodes		2	1		3	1	3	2	2	8
		Biatora chrysantha	4	1	3	1	9	2	2			4	S	34.1
		Biatora efflorescens	5	4	2		11	5	6	5	3	19	DM	33.5
		Biatora globulosa	1				1
		Biatora helvola	4	4	2		10	2	5	1		8	SF	38
		Biatora ocelliformis	4	2			6	3	2	1		6	SF	38.6
	#	Biatoropsis usnearum	1				1
		Bryoria capillaris	1			1	2	2	1			3
		Bryoria fuscescens	1			1	2	3		1		4
		Bryoria subcana							1			1
		Buellia disciformis		2			2
		Buellia erubescens		1			1
		Buellia griseovirens	4	5	5	4	18	5	6	5	6	22
		Calicium abietinum				1	1			1		1
		Calicium glaucellum	1			2	3	2	2	2	1	7
		Calicium salicinum	1			1	2	1		1		2
		Calicium trabinellum	1				1	1		1		2
		Caloplaca cerina		1			1		1	2	1	4
B		Caloplaca cerinella							1			1
		Caloplaca flavorubescens	1	4	2	1	8		4			4	SM	48.6
		Caloplaca holocarpa		1		2	3		1	3	1	5
		Candelariella vitellina			2	1	3	1		3	3	7	DC	29.4
		Catillaria nigroclavata		1			1	1		1	1	3
		Cetraria sepincola			2	3	5	1	2	3	2	8
AB		Cetrelia olivetorum	2				2	1				1
C1,2		Chaenotheca brachypoda	5	5	2		12	6	2			8	SF	48.8
A		Chaenotheca brunneola	2			1	3	1			1	2
A,C2		Chaenotheca chlorella	3	1			4	3	1			4
		Chaenotheca chrysocephala	5	5	1	1	12	6	3			9	SF	52.6
C1		Chaenotheca ferruginea	5	5	1	1	12	4	5	1		10	SF	55.7
		Chaenotheca furfuracea	5	5	4	4	18	6	6	4	3	19
ABC1,2		Chaenotheca gracilenta	2	1			3	2				2
A,B		Chaenotheca gracillima	1				1	1	1		1	3
C1		Chaenotheca stemonea	2	1			3	5	3			8	DF	47.6
C1		Chaenotheca trichialis	4	4			8	3	4	1	1	9
		Chaenotheca xyloxena	5	5	2	1	13	4	6	5	3	18
A	#	Chaenothecopsis consociata						1				1
A,B	*	Chaenothecopsis haematopus	1				1	1	2			3
	*	Chaenothecopsis pusilla	2	1	1	1	5	2	1	1	1	5
	*	Chaenothecopsis pusiola	1	2	1		4		1	1		2
	*	Chaenothecopsis savonica		2	2		4	3	3	3		9
B	*	Chaenothecopsis viridireagens							1			1
B		Cheiromycina petri	1				1
B		Cheiromycina reimeri		1			1
		Chrysothrix candelaris	1				1				1	1
		Cladonia bacillaris			1	2	3		1		3	4
		Cladonia botrytes			2	3	5			1	3	4	SC	26
		Cladonia cenotea	5	5	5	5	20	4	6	4	4	18	SC	38.2
		Cladonia chlorophaea	3	2	1	4	10	2	6	2	4	14	DM	47.2
		Cladonia coniocraea	5	5	5	5	20	6	5	1	2	14	SF	34.2
		Cladonia cornuta		1	1	4	6		3	2	4	9
		Cladonia crispata				1	1	1		1	4	6	DC	32.7
		Cladonia deformis								1	1	2
		Cladonia digitata	5	5	5	5	20	4	4	3	3	14	S	62.4
		Cladonia fimbriata	5	5	5	5	20	6	6	6	6	24
		Cladonia furcata				1	1	1		2	3	6	DC	33.5
		Cladonia gracilis				2	2	1		2	3	6	DC	33
		Cladonia macilenta	2	3	3	5	13	4	2	3	4	13
		Cladonia mitis			1	3	4			1	2	3
		Cladonia norvegica	2				2
		Cladonia ochrochlora	2	5	5	5	17	6	5	6	5	22
A,C1,2		Cladonia parasitica			1	1	2
		Cladonia pyxidata				2	2				1	1
		Cladonia rangiferina			2	4	6			2	4	6
		Cladonia rei								1	1	2
		Cladonia squamosa				1	1	1				1
		Cladonia subulata			1		1		1		1	2
		Cladonia sulphurina			1	1	2
		Cliostomum griffithii	1				1	2				2
A,B,C3		Dimerella lutea	1				1
		Dimerella pineti	5	5	2	2	14	6	6	2	4	18	DM	32.2
		Diplotomma pharcidium		1	1		2
B	#	Epicladonia sandstedei				2	2	1	1		1	3
B	#	Epigloea soleiformis								1	1	2
		Evernia prunastri	5	4	5	4	18	4	4	6	3	17
B		Fellhanera bouteillei						1				1
B		Fellhanera gyrophorica	1				1		1			1
B		Fellhaneropsis vezdae	1				1
		Fuscidea arboricola	1	1			2		2			2
		Fuscidea pusilla	1	2			3	1	2	2		5
		Graphis scripta	5	5	3	3	16	5	5	3	4	17	SF	41.9
		Gyalecta truncigena	2				2	1				1
B		Haematomma ochroleucum						1				1
C1		Hypocenomyce friesii	3	1			4	1				1	SF	34.3
		Hypogymnia physodes	5	5	5	5	20	6	6	6	6	24	SF	28.8
		Hypogymnia tubulosa	5	5	5	5	20	6	6	4	4	20
	#	Illosporiopsis christiansenii	1				1
		Imshaugia aleurites	2	1		1	4	3			2	5
C1		Lecanactis abietina	4			2	6	3	2			5
		Lecania cyrtella		1	3	2	6	2	3	3	4	12
		Lecania fuscella				1	1
		Lecania naegelii		1	2	1	4	1		4	2	7
		Lecanora albella		1		1	2
		Lecanora allophana	2	3	2	2	9		4	2		6
		Lecanora argentata	4	3	2	1	10	2	3	2	1	8	SF	31.9
		Lecanora carpinea	3	2	3	4	12	1	4	5	3	13
		Lecanora chlarotera	2	1	1		4	2	3		1	6
B		Lecanora circumborealis								1		1
		Lecanora compallens	1		1	1	3	3	2	6	3	14	DC	38.9
		Lecanora conizaeoides							1			1
		Lecanora expallens	2		4	4	10	3	3	5	2	13
		Lecanora hagenii			1	1	2			4	2	6	SF	38.9
		Lecanora hypopta								1	1	2	DC	40.3
		Lecanora leptyrodes			1		1		1			1
		Lecanora populicola			2	1	3		2	1	2	5
		Lecanora pulicaris	4	5	5	5	19	5	6	6	6	23	SC	31.2
		Lecanora rugosella	1	2	1	1	5	1	2			3
		Lecanora saligna	1				1				2	2
		Lecanora sambuci			2	1	3			3		3
		Lecanora symmicta	2	1	4	4	11		3	4	6	13	DC	40.2
		Lecanora thysanophora	4	3	1	1	9	3				3	SF	47
		Lecanora varia	1	1	2	2	6	1		2	3	6
		Lecidea albohyalina	1	1			2	1	1			2
C2		Lecidea botryosa	1				1
A		Lecidea erythrophaea	3	3		1	7	1	1	2		4
		Lecidea nylanderi	5	5	5	5	20	5	6	6	3	20	S	56.5
		Lecidea turgidula	1	3	2	3	9	1	3	1	2	7
		Lecidella elaeochroma	3	4	1	1	9		2	4	2	8	SF	31.2
		Lecidella euphorea	1	3	2	2	8	2	5	3	2	12
		Lecidella flavosorediata						1		1		2
		Lecidella subviridis			3	2	5		3	1	2	6
		Lepraria eburnea	2	4	2	2	10	4	3	5	3	15
		Lepraria elobata	1		2	2	5		3	6	4	13	DC	45.1
		Lepraria incana	5	3	5	4	17	6	6	6	5	23	DF	32.4
		Lepraria jackii	1	1	2		4	2	5	4	2	13	DM	50.2
		Lepraria lobificans	5	5	4	2	16	5	6	5	5	21
	#	Lichenoconium erodens	1		1		2
B	#	Lichenosticta alcicornaria			1		1	1				1
A,C2,3		Lobaria pulmonaria	3				3	1				1	SO	47
C2		Lopadium disciforme	4	1			5	3	2			5	SF	28.7
C1,3		Loxospora elatina	5	5	4	4	18	5	5	5	1	16	SF	40.4
A,C2		Megalaria grossa	2	1			3						SF	30
		Melanelia exasperata		1	1	1	3			1		1
		Melanelia exasperatula		4	2	1	7	2	5	2	2	11
		Melanelia fuliginosa	4	4	1	3	12	3	4	1		8	SF	37.4
		Melanelia olivacea	2	5	4	2	13	3	2	2	3	10	SM	48.2
A,B		Melanelia septentrionalis								1		1
		Melanelia subaurifera	2	4	4	4	14	2	4	6	6	18	DC	40.2
A,C2		Menegazzia terebrata	5	1		1	7	2				2	SO	66.7
		Micarea denigrata	1		3	4	8	1		1		2	SC	55.3
A,B		Micarea hedlundii		1			1	3	1			4	DF	25.6
		Micarea melaena	3				3	1	1			2
		Micarea micrococca						1	1			2
		Micarea misella			2	4	6		3	3	2	8	SC	35.4
B		Micarea nitschkeana						1		2	1	4
		Micarea peliocarpa	2	3		1	6	5	1		1	7
		Micarea prasina	5	5	2	2	14	6	6	4	2	18	DF	42.5
B		Micarea sp. (coppinsii?)							1			1
B		Micarea tomentosa						2	2			4	DF	33.3
A,C1	*	Microcalicium disseminatum	3	1			4	1				1	SF	34.3
	#	Milospium lacoizquetae	1			1	2
A,B		Multiclavula mucida	1				1
		Mycobilimbia carneoalbida	1				1	2				2
		Mycobilimbia epixanthoides	4	2		1	7	2	2			4	SF	32
B		Mycobilimbia hypnorum	1				1
		Mycobilimbia sabuletorum	1				1
		Mycoblastus fucatus	3	3	3	2	11	3	4	4	2	13
		Mycoblastus sanguinarius	1				1	2				2
	*	Mycocalicium subtile	3	2	4	5	14	4	4	6	5	19
		Naetrocymbe punctiformis			1		1			1		1
		Normandina agroclypta						1				1
		Ochrolechia androgyna	5	5	2	1	13	4	2	3	2	11	SF	52.7
		Ochrolechia arborea		1	3	1	5		1	1	2	4
		Ochrolechia microstictoides		1	2	2	5	3	3	4	1	11
		Ochrolechia szatalaensis						1				1
		Omphalina umbellifera	3	2	2		7		1	1	1	3	SF	30.9
A		Opegrapha atra						1				1
		Opegrapha rufescens	2	2	1		5		1			1	SF	30.6
		Opegrapha varia	4				4	1				1	SO	71.5
B		Opegrapha viridis	1				1
		Opegrapha vulgata						1				1
		Parmelia saxatilis	3	2		1	6	4	1	2	1	8
		Parmelia sulcata	5	5	5	5	20	6	6	6	6	24
A,C2		Parmeliella triptophylla	2				2	1				1
		Parmeliopsis ambigua	5	4	5	5	19	4	4	6	4	18	S	55.7
		Parmeliopsis hyperopta								1		1
		Peltigera aphthosa						1				1
		Peltigera canina		1			1		1			1
		Peltigera didactyla	1			1	2			4	1	5	DC	28.7
		Peltigera membranacea	1				1
		Peltigera neckerii		1			1
		Peltigera neopolydactyla						1		1		2
		Peltigera polydactylon	3			2	5	2		1	1	4	SO	42.4
		Peltigera praetextata	5	3	1	2	11	4	3	2	3	12	SF	35.3
		Pertusaria albescens	1				1	1	1	1		3
		Pertusaria amara	5	5	4	3	17	6	6	4	2	18	SF	39.9
B		Pertusaria borealis						1				1
		Pertusaria coccodes	3	3	3		9	5	2	3	1	11
		Pertusaria coronata	1				1
B		Pertusaria flavida	3				3						SO	60
		Pertusaria hemisphaerica							1			1
C1		Pertusaria leioplaca	2	1		1	4	1	1	1	1	4
BC3		Pertusaria pupillaris	1				1		4	1		5	DM	55.6
		Phaeophyscia ciliata		1	1		2		2	1		3
	#	Phaeopyxis punctum	1			3	4	3				3
C2		Phlyctis agelaea	3	1		1	5		1		1	2
		Phlyctis argena	5	5	4	3	17	6	6	6	4	22
		Physcia adscendens		3		1	4		1	2	1	4	SM	45
		Physcia aipolia		2		1	3		2	1	1	4
		Physcia stellaris	1	1	1	3	6			1	1	2
		Physcia tenella		2	4	3	9	2	6	4	3	15
		Physconia distorta	1	2	1		4		2	2		4
		Placynthiella dasaea	1	2	3	1	7		3		1	4
		Placynthiella icmalea	5	5	5	5	20	6	6	5	6	23
		Placynthiella oligotropha			2	3	5			2	2	4	SC	34.5
		Placynthiella uliginosa			1	1	2			1	1	2
		Platismatia glauca	5	5	4	3	17	5	4	3	1	13	SF	40
		Pseudevernia furfuracea	5	3	5	5	18	6	5	4	3	18
		Psilolechia clavulifera						2	1	2	2	7	D	29.2
		Psilolechia lucida								2		2
A,B		Pyrenula laevigata	1				1
		Pyrrhospora quernea				1	1	1				1
		Ramalina baltica		1			1
		Ramalina farinacea	5	5	3	3	16	4	5	4	3	16	SF	43.5
		Ramalina fraxinea	1	1			2		2	1		3
B		Reichlingia leopoldii	2				2	3				3
		Rinodina exigua				1	1
		Rinodina pyrina			3	2	5			5	3	8	DC	47.6
		Ropalospora viridis	3	5	2		10	5	6	5		16	DF	36.2
	*	Sarea difformis	2		1		3	2	2			4
	*	Sarea resinae	5	5	1		11	3	5			8	SF	54.2
A,B,C1,2		Sclerophora peronella						1				1
		Scoliciosporum chlorococcum				1	1			2	3	5	DC	34.7
B		Scoliciosporum pruinosum						1				1
		Scoliciosporum sarothamni	1		3	1	5		1	4	5	10	DC	47.2
		Scoliciosporum umbrinum								1		1
		Stenocybe pullatula	2				2			1	2	3
	#	Syzygospora physciacearum		1			1
	#	Taeniolella beschiana	1		2	1	4	1	1			2
		Thelocarpon epibolum			3		3		2	1	1	4
	*	Thelocarpon intermediellum						2	2	1		5	DF	26.7
B		Thelocarpon laureri							1			1
B		Thelocarpon lichenicola						1				1
A,C2,3		Thelotrema lepadinum	3			1	4	2	1			3
		Trapeliopsis flexuosa	1		5	5	11	4	1	6	5	16
		Trapeliopsis glaucolepidea	1	1	1	1	4	1	1	1		3
		Trapeliopsis granulosa			2	2	4		1	1	2	4	SC	25.3
	#	Tremella cladoniae		3	3	2	8	4	3		1	8
	#	Tremella lichenicola	1	1	1	1	4	1	3	2		6
		Tuckermannopsis chlorophylla	3	1		1	5	4	3	2	2	11
A		Usnea barbata				1	1
A		Usnea diplotypus				1	1		1			1
		Usnea filipendula	2				2	1	1	1		3
		Usnea hirta	3	1	3	4	11	2	2	1	1	6	SC	31.9
		Usnea subfloridana	1			1	2	2	2			4
B		Vezdaea aestivalis						1	1			2
		Vouauxiella lichenicola				1	1
		Vulpicida pinastri	3	2	5	5	15	3	4	5	5	17	SC	36.2
		Xanthoria parietina	2	4	2	4	12	1	4	5	3	13
		Xanthoria polycarpa	1	2	3	3	9			4	3	7
B		Xylographa vitilago								1		1
		Total no. of species	167	137	126	143	237	164	157	148	124	240	85
		No. of SPEC	42	22	6	16	50	44	30	14	10	57	20
