# Supplementary material for: Long-Term Impacts of Forest Ditching on Non-Aquatic Biodiversity: Conservation Perspectives for a Novel Ecosystem
Source: PLoS One. 2013 Apr 30;8(4):e63086. doi: 10.1371/journal.pone.0063086 (PMC3639956; doi:10.1371/journal.pone.0063086)
Supplement: Table S5 — Means of environmental variables in swamp and drained sites by management type. (XLS) [file pone.0063086.s005.xls]

## Sheet: Sheet1
Table S5. Means of environmental variables in swamp and drained sites by management type (OG – old-growth, MM - mature managed, RT – retention cut; CC – clear-cut). Environmental variables that were included to ordination and regression (cf Table S6) analyses are marked with O; those having explanatory power in the ordination space (combined r2 for two axes >0.2) are marked with P, B, L or S to d…
		Environmental variables	Mean values
			Swamp				Drained
			OG	MM	RT	CC	OG	MM	RT	CC
			n=5	n=5	n=5	n=5	n=6	n=6	n=6	n=6
		Live trees of DBH≥10cm /ha
O; P, B, L	*	Density of black alder	168	380*			56	56*
O	*	Density of Norway spruce †	277	165*			369	410*
O; P		Density of European aspen	12.5	27.5			4.2	22.9
O; P, L		Density of “noble hardwoods” †	68.3	30			25	10.4
O		Total density of stems	627	853	13		527	690	17
O; P, L, S	*	Shannon index of species diversity	1.33*	1.15			0.83*	1.01
		Snags of DBH≥10 cm /ha
O; B		Total density of stems	106	107	4	2	148	119	7	1
		Logs (diameter≥10 cm) m3/ha
O; L		Total volume	111	40	31	26	130	25	30	26
		Volume of decay stage I-II	40.6	15.7	16.8	2.8	78.2	11.6	19.6	12.5
		Volume of decay stage III-V	70.7	23.9	13.7	23	51.8	13.5	10.2	13.2
		Proportion of decay stage IV-V	0.27	0.13	0.2	0.32	0.23	0.22	0.24	0.36
O; P, B, L, S	*	CWD continuity	0.57*	0.44	0.44	0.44	0.36*	0.34	0.31	0.41
O		Density of treefall mounds (h≥30cm)/ha	47.3	23.7	14	3	34	30.3	13.3	2.5
O; P, S		Bryophyte cover (%)	65.9	37.1	34.4	28.7	62.6	49.5	34.4	30.6
O		Canopy cover	0.52	0.68	0.01	0	0.57	0.58	0.06	0.02
		Variation of canopy cover (CV)	0.52	0.31			0.61	0.48
O; P, B, S		Abundance of live snails/3l of litter	146	244	283	158	133	151	147	176
