# Supplementary material for: Long-Term Impacts of Forest Ditching on Non-Aquatic Biodiversity: Conservation Perspectives for a Novel Ecosystem
Source: PLoS One. 2013 Apr 30;8(4):e63086. doi: 10.1371/journal.pone.0063086 (PMC3639956; doi:10.1371/journal.pone.0063086)
Supplement: Table S6 — Significant correlations between biodiversity and environmental factors. (XLS) [file pone.0063086.s006.xls]

## Sheet: Sheet1
Table S6. Significant (p<0.05; *p<0.01; r-Pearson correlation coefficent) relationships between stand-scale species richness and environmental factors. Environmental factors that were analysed are marked with O in supplementary tabel 5. Note. Sample sizes are 11 old-growth and 11 mature forest stands, except for snails (10+10 stands). ‘Noble hardwoods’ include Acer platanoides, Fraxinus excelsior…
Stand-scale species richness variable	Environmental factor	r
Understory plants: total species richness	Density of black alder	-0.45
Hepatics: total species richness	Logs (diameter≥10 cm) total volume	0.56
Hepatics: total species richness	CWD (diameter≥10 cm) continuity	0.49
Hepatics: SPEC richness	Logs (diameter≥10 cm) total volume	0.57*
Hepatics: SPEC richness	CWD (diameter≥10 cm) continuity	0.55*
Hepatics: SPEC richness	Density of ’noble’ hardwoods	0.53*
Mosses: SPEC richness	CWD (diameter≥10 cm) continuity	0.46
Lichens: total species richness	Shannon index of live-tree diversity	0.67*
Lichens: total species richness	Density of ’noble’ hardwoods	0.64*
Lichens: SPEC richness	Shannon index of live-tree diversity	0.49
Lichens: SPEC richness	Logs (diameter≥10 cm) total volume	0.60*
Lichens: SPEC richness	CWD (diameter≥10 cm) continuity	0.5
Lichens: SPEC richness	Density of ’noble’ hardwoods	0.60*
Snails: total species richness	Bryophyte cover	-0.57*
